# Supplementary material for: Wild-Growing and Conventionally or Organically Cultivated Sambucus nigra Germplasm: Fruit Phytochemical Profile, Total Phenolic Content, Antioxidant Activity, and Leaf Elements
Source: Plants (Basel). 2023 Apr 19;12(8):1701. doi: 10.3390/plants12081701 (PMC10146997; doi:10.3390/plants12081701)
Supplement: Supplementary file 1 [file plants-12-01701-s001.zip]

Archive with 1 entries (1 files):
- plants-2292606-supplementary.pdf
